# Supplementary material for: Translational initiation factor eIF5 replaces eIF1 on the 40S ribosomal subunit to promote start-codon recognition
Source: eLife. 2018 Nov 30;7:e39273. doi: 10.7554/eLife.39273 (PMC6298780; doi:10.7554/eLife.39273)
Supplement: Figure 4—source data 1. [file elife-39273-fig4-data1.xlsx]

## Sheet: Sheet1
Table 4A
			k1(x10-3)s-1					k2(x10-3)s-1					𝒂1					𝒂2					Kamp(𝒂2/𝒂1)					Rbound
	1	2	Average	Average Deviation		1	2	Average	Average Deviation		1	2	Average	Average Deviation		1	2	Average	Average Deviation		1	2	Average	Average Deviation		1	2	Average	Average Deviation
WT eIF5 AUG	5	7	6	1		0.46	0.36	0.41	0.05		0.13	0.16	0.145	0.015		0.87	0.84	0.855	0.015		6.69231	5.25	5.89655	0.721154		0.208	0.213	0.2105	0.0025
WT eIF5 UUG	18	26	22	4		1.8	2.4	2.1	0.3		0.22	0.26	0.24	0.02		0.78	0.74	0.76	0.02		3.54545	2.84615	3.16667	0.34965		0.18	0.184	0.182	0.002
G31R eIF5 AUG	20	15	17.5	2.5		2.6	3.4	3	0.4		0.3	0.36	0.33	0.03		0.7	0.64	0.67	0.03		2.33333	1.77778	2.0303	0.277778		0.19	0.193	0.1915	0.0015
G31R eIF5 UUG	5.7	8.75	7.225	1.525		0.48	0.53	0.505	0.025		0.115	0.14	0.1275	0.0125		0.89	0.86	0.875	0.015		7.73913	6.14286	6.86275	0.798137		0.204	0.201	0.2025	0.0015
N30R eIF5 AUG	9	11	10	1		1.25	1.8	1.525	0.275		0.42	0.58	0.5	0.08		0.58	0.42	0.5	0.08		1.38095	0.724138	1	0.328407		0.205	0.2	0.2025	0.0025
N30R eIF5 UUG	5.25	7.5	6.375	1.125		0.4	0.6	0.5	0.1		0.25	0.35	0.3	0.05		0.75	0.65	0.7	0.05		3	1.85714	2.33333	0.571429		0.208	0.212	0.21	0.002
G29R eIF5 AUG	23.6	17	20.3	3.3		1.1	1.8	1.45	0.35		0.38	0.42	0.4	0.02		0.62	0.58	0.6	0.02		1.63158	1.38095	1.5	0.125313		0.187	0.19	0.1885	0.0015
G29R eIF5 UUG	4.7	7.9	6.3	1.6		0.72	0.54	0.63	0.09		0.17	0.23	0.2	0.03		0.83	0.77	0.8	0.03		4.88235	3.34783	4	0.767263		0.195	0.19	0.1925	0.0025
E26K eIF5 AUG	20	14.8	17.4	2.6		0.84	0.95	0.895	0.055		0.2	0.25	0.225	0.025		0.8	0.75	0.775	0.025		4	3	3.44444	0.5		0.185	0.182	0.1835	0.0015
E26K eIF5 UUG	6.58	9.5	8.04	1.46		0.35	0.45	0.4	0.05		0.175	0.15	0.1625	0.0125		0.83	0.85	0.84	0.01		4.74286	5.66667	5.16923	0.461905		0.188	0.192	0.19	0.002
Table 4B			k1(x10-3)s-1					k2(x10-3)s-1					𝒂1					𝒂2					Kamp(𝒂2/𝒂1)					Rbound
	1	2	Average	Average Deviation		1	2	Average	Average Deviation		1	2	Average	Average Deviation		1	2	Average	Average Deviation		1	2	Average	Average Deviation		1	2	Average	Average Deviation
WT eIF5, Sui3-2 eIF2, AUG	5	3	4	1		0.26	0.33	0.295	0.035		0.26	0.19	0.225	0.035		0.74	0.81	0.775	0.035		2.84615	4.26316	3.44444	0.708502		0.197	0.192	0.1945	0.0025
WT eIF5, Sui3-2 eIF2, UUG	7	3.5	5.25	1.75		0.58	0.5	0.54	0.04		0.18	0.22	0.2	0.02		0.82	0.78	0.8	0.02		4.55556	3.54545	4	0.505051		0.19	0.192	0.191	0.001
N30E eIF5, Sui3-2 eIF2, AUG	6.5	5.6	6.05	0.45		0.48	0.4	0.44	0.04		0.16	0.14	0.15	0.01		0.84	0.86	0.85	0.01		5.25	6.14286	5.66667	0.446429		0.205	0.204	0.2045	0.0005
N30E eIF5, Sui3-2 eIF2, UUG	18	11	14.5	3.5		0.98	1.3	1.14	0.16		0.22	0.24	0.23	0.01		0.78	0.76	0.77	0.01		3.54545	3.16667	3.34783	0.189394		0.186	0.18	0.183	0.003
G29E eIF5, Sui3-2 eIF2, AUG	7	9.5	8.25	1.25		0.38	0.41	0.395	0.015		0.24	0.2	0.22	0.02		0.76	0.8	0.78	0.02		3.16667	4	3.54545	0.416667		0.209	0.2078	0.2084	0.0006
G29E eIF5, Sui3-2 eIF2, UUG	21	15	18	3		0.33	0.38	0.355	0.025		0.26	0.3	0.28	0.02		0.74	0.7	0.72	0.02		2.84615	2.33333	2.57143	0.25641		0.186	0.18	0.183	0.003
R28E eIF5, Sui3-2 eIF2 AUG	9.5	16.5	13	3.5		0.55	0.47	0.51	0.04		0.2	0.21	0.205	0.005		0.8	0.79	0.795	0.005		4	3.7619	3.87805	0.119048		0.203	0.205	0.204	0.001
R28E eIF5, Sui3-2 eIF2 UUG	25	21	23	2		1	0.87	0.935	0.065		0.28	0.22	0.25	0.03		0.72	0.78	0.75	0.03		2.57143	3.54545	3	0.487013		0.194	0.188	0.191	0.003
R28A eIF5, Sui3-2 eIF2 AUG	7.5	9	8.25	0.75		0.27	0.35	0.31	0.04		0.18	0.22	0.2	0.02		0.82	0.78	0.8	0.02		4.55556	3.54545	4	0.505051		0.209	0.212	0.2105	0.0015
R28A eIF5, Sui3-2 eIF2 UUG	18	10	14	4		0.82	0.66	0.74	0.08		0.23	0.25	0.24	0.01		0.77	0.75	0.76	0.01		3.34783	3	3.16667	0.173913		0.178	0.184	0.181	0.003
