# Supplementary material for: Translational initiation factor eIF5 replaces eIF1 on the 40S ribosomal subunit to promote start-codon recognition
Source: eLife. 2018 Nov 30;7:e39273. doi: 10.7554/eLife.39273 (PMC6298780; doi:10.7554/eLife.39273)
Supplement: Figure 5—source data 1. [file elife-39273-fig5-data1.xlsx]

## Sheet: Sheet1
Table 5A		Rate of Pi release (s-1)
	1	2	Average	Average Deviation
WT eIF5, AUG	0.55	0.7	0.625	0.075
WT eIF5, UUG	0.3	0.22	0.26	0.04
G31R eIF5, AUG	0.27	0.35	0.31	0.04
G31R eIF5, UUG	0.6	0.68	0.64	0.04
N30R eIF5, AUG	0.18	0.14	0.16	0.02
N30R eIF5, UUG	0.44	0.38	0.41	0.03
G29R eIF5, AUG	0.22	0.28	0.25	0.03
G29R eIF5, UUG	0.5	0.6	0.55	0.05
E26K eIF5, AUG	0.48	0.52	0.5	0.02
E26K eIF5, UUG	0.66	0.78	0.72	0.06
Table 5B		Rate of Pi release (s-1)
	1	2	Average	Average Deviation
WT eIF5, SUI3-2 eIF2, AUG	0.72	0.54	0.63	0.09
WT eIF5, SUI3-2 eIF2, UUG	0.84	0.66	0.75	0.09
N30E eIF5, SUI3-2 eIF2, AUG	0.4	0.7	0.55	0.15
N30E eIF5, SUI3-2 eIF2, UUG	0.26	0.32	0.29	0.03
G29E eIF5, SUI3-2 eIF2, AUG	0.76	0.68	0.72	0.04
G29E eIF5, SUI3-2 eIF2, UUG	0.42	0.4	0.41	0.01
R28A eIF5, SUI3-2 eIF2, AUG	0.63	0.58	0.605	0.025
R28A eIF5, SUI3-2 eIF2, UUG	0.38	0.3	0.34	0.04
